# Supplementary material for: Evolving a plant-beneficial bacterium in soil vs. nutrient-rich liquid culture has contrasting effects on in-soil fitness
Source: Appl Environ Microbiol. 2025 Mar 11;91(4):e02085-24. doi: 10.1128/aem.02085-24 (PMC12016532; doi:10.1128/aem.02085-24)
Supplement: Table S3 — Statistical tests associated with Fig. 2. [file aem.02085-24-s0002.xlsx]

## Sheet: Sheet1
AC SOIL
0dpi	ANOVA p-value =		2.2 e-16
	Uninoc	Ancestral	Ancestral-to-media	Soil-incubated
Ancestral	<.0001
Ancestral-to-media	<.0001	0.5544
Soil-incubated	<.0001	1	0.5674
Soil-to-media	<.0001	0.1516	0.8829	0.1573
2dpi	ANOVA p-value =		1.612 e-10
	Uninoc	Ancestral	Ancestral-to-media	Soil-incubated
Ancestral	<.0001
Ancestral-to-media	<.0001	0.0995
Soil-incubated	<.0001	0.9599	0.0288
Soil-to-media	<.0001	0.001	0.1598	0.0003
5dpi	ANOVA p-value =		2.832e-12
	Uninoc	Ancestral	Ancestral-to-media	Soil-incubated
Ancestral	<.0001
Ancestral-to-media	0.1064	<.0001
Soil-incubated	<.0001	0.9468	<.0001
Soil-to-media	0.3208	<.0001	0.9555	<.0001
8dpi	ANOVA p-value =		5.46e-13
	Uninoc	Ancestral	Ancestral-to-media	Soil-incubated
Ancestral	<.0001
Ancestral-to-media	0.9642	<.0001
Soil-incubated	<.0001	0.2781	<.0001
Soil-to-media	0.4209	<.0001	0.7896	<.0001
12dpi	ANOVA p-value =		7.187e-09
	Uninoc	Ancestral	Ancestral-to-media	Soil-incubated
Ancestral	<.0001
Ancestral-to-media	0.9999	<.0001
Soil-incubated	<.0001	0.9019	<.0001
Soil-to-media	0.9824	<.0001	0.9612	<.0001
15dpi	ANOVA p-value =		3.922e-11
	Uninoc	Ancestral	Ancestral-to-media	Soil-incubated
Ancestral	<.0001
Ancestral-to-media	0.3261	<.0001
Soil-incubated	<.0001	0.9993	<.0001
Soil-to-media	0.4175	<.0001	0.9997	<.0001
CG SOIL
0dpi	ANOVA p-value =		2.2 e-16
	Uninoc	Ancestral	Ancestral-to-media	Soil-incubated
Ancestral	<.0001
Ancestral-to-media	<.0001	0.0016
Soil-incubated	<.0001	0.1073	<.0001
Soil-to-media	<.0001	0.0378	0.499	0.0002
2dpi	ANOVA p-value =		5.666 e-10
	Uninoc	Ancestral	Ancestral-to-media	Soil-incubated
Ancestral	<.0001
Ancestral-to-media	<.0001	0.9033
Soil-incubated	<.0001	0.9968	0.9828
Soil-to-media	<.0001	0.7671	0.2941	0.571
5dpi	ANOVA p-value =		9.788e-05
	Uninoc	Ancestral	Ancestral-to-media	Soil-incubated
Ancestral	0.0004
Ancestral-to-media	0.9156	0.0021
Soil-incubated	0.0026	0.8737	0.013
Soil-to-media	0.9094	0.0022	1	0.0134
8dpi	ANOVA p-value =		2.355e-07
	Uninoc	Ancestral	Ancestral-to-media	Soil-incubated
Ancestral	0.0004
Ancestral-to-media	0.5114	<.0001
Soil-incubated	<.0001	0.5495	<.0001
Soil-to-media	0.7606	<.0001	0.9921	<.0001
12dpi	ANOVA p-value =		2.977e-05
	Uninoc	Ancestral	Ancestral-to-media	Soil-incubated
Ancestral	0.0109
Ancestral-to-media	0.9721	0.0034
Soil-incubated	0.0022	0.914	0.0007
Soil-to-media	0.5756	0.0006	0.8929	0.0001
15dpi	ANOVA p-value =		2.708e-07
	Uninoc	Ancestral	Ancestral-to-media	Soil-incubated
Ancestral	0.0002
Ancestral-to-media	0.9811	0.0001
Soil-incubated	<.0001	0.5526	<.0001
Soil-to-media	0.9459	<.0001	0.9997	<.0001
RS SOIL
0dpi	ANOVA p-value =		2.2 e-16
	Uninoc	Ancestral	Ancestral-to-media	Soil-incubated
Ancestral	<.0001
Ancestral-to-media	<.0001	0.0007
Soil-incubated	<.0001	0.1748	0.0647
Soil-to-media	<.0001	0.0098	0.6428	0.5436
2dpi	ANOVA p-value =		2.684 e-13
	Uninoc	Ancestral	Ancestral-to-media	Soil-incubated
Ancestral	<.0001
Ancestral-to-media	<.0001	0.9994
Soil-incubated	<.0001	0.7637	0.8713
Soil-to-media	<.0001	0.9844	0.9982	0.9618
5dpi	ANOVA p-value =		3.418e-12
	Uninoc	Ancestral	Ancestral-to-media	Soil-incubated
Ancestral	<.0001
Ancestral-to-media	<.0001	0.0191
Soil-incubated	<.0001	0.9999	0.0241
Soil-to-media	<.0001	0.6093	0.2389	0.5874
8dpi	ANOVA p-value =		2.355e-07
	Uninoc	Ancestral	Ancestral-to-media	Soil-incubated
Ancestral	<.0001
Ancestral-to-media	<.0001	0.0007
Soil-incubated	<.0001	0.9653	0.0002
Soil-to-media	<.0001	0.7624	0.0063	0.3969
12dpi	ANOVA p-value =		2.146e-13
	Uninoc	Ancestral	Ancestral-to-media	Soil-incubated
Ancestral	<.0001
Ancestral-to-media	<.0001	0.1458
Soil-incubated	<.0001	0.9852	0.0593
Soil-to-media	<.0001	1	0.1465	0.9849
15dpi	ANOVA p-value =		2.911e-08
	Uninoc	Ancestral	Ancestral-to-media	Soil-incubated
Ancestral	<.0001
Ancestral-to-media	<.0001	0.9913
Soil-incubated	<.0001	0.0349	0.015
Soil-to-media	<.0001	0.7244	0.4682	0.2987
CCC SOIL
0dpi	ANOVA p-value =		2.2 e-16
	Uninoc	Ancestral	Ancestral-to-media	AC-incubated	AC-to-media	CG-incubated	CG-to-media	RS-incubated
Ancestral	<.0001
Ancestral-to-media	<.0001	0.1162
AC-incubated	<.0001	1	0.0825
AC-to-media	<.0001	0.0386	0.9998	0.0263
CG-incubated	<.0001	0.9724	0.0099	0.9901	0.0027
CG-to-media	<.0001	0.1354	1	0.097	0.9995	0.012
RS-incubated	<.0001	0.9977	0.0229	0.9996	0.0066	1	0.0275
RS-to-media	<.0001	0.2582	1	0.1929	0.9882	0.0279	1	0.0611
2dpi	ANOVA p-value =		7.254e-11
	Uninoc	Ancestral	Ancestral-to-media	AC-incubated	AC-to-media	CG-incubated	CG-to-media	RS-incubated
Ancestral	<.0001
Ancestral-to-media	<.0001	0.9782
AC-incubated	<.0001	0.8982	1
AC-to-media	<.0001	0.0048	0.0576	0.1169
CG-incubated	<.0001	0.9806	1	1	0.0551
CG-to-media	0.0012	<.0001	0.0003	0.0008	0.5196	0.0003
RS-incubated	<.0001	0.559	0.9867	0.9993	0.3531	0.9849	0.0041
RS-to-media	0.0003	0.0001	0.0016	0.0038	0.859	0.0015	0.9995	0.0176
5dpi	ANOVA p-value =		1.047e-13
	Uninoc	Ancestral	Ancestral-to-media	AC-incubated	AC-to-media	CG-incubated	CG-to-media	RS-incubated
Ancestral	<.0001
Ancestral-to-media	0.9679	<.0001
AC-incubated	<.0001	1	<.0001
AC-to-media	0.9688	<.0001	0.427	<.0001
CG-incubated	<.0001	1	0.0001	0.9984	<.0001
CG-to-media	0.1734	<.0001	0.0154	<.0001	0.7643	<.0001
RS-incubated	0.0015	0.2112	0.0235	0.093	0.0001	0.3355	<.0001
RS-to-media	0.0013	<.0001	0.0001	<.0001	0.0213	<.0001	0.5098	<.0001
8dpi	ANOVA p-value =		2.336e-13
	Uninoc	Ancestral	Ancestral-to-media	AC-incubated	AC-to-media	CG-incubated	CG-to-media	RS-incubated
Ancestral	<.0001
Ancestral-to-media	1	<.0001
AC-incubated	0.0349	0.079	0.0153
AC-to-media	<.0001	<.0001	<.0001	<.0001
CG-incubated	0.1893	0.0033	0.0898	0.9806	<.0001
CG-to-media	0.0133	<.0001	0.0325	<.0001	0.0789	<.0001
RS-incubated	0.0138	0.0584	0.0054	1	<.0001	0.9467	<.0001
RS-to-media	0.0003	<.0001	0.0008	<.0001	0.7681	<.0001	0.8403	<.0001
12dpi	ANOVA p-value =		1.935e-11
	Uninoc	Ancestral	Ancestral-to-media	AC-incubated	AC-to-media	CG-incubated	CG-to-media	RS-incubated
Ancestral	0.0002
Ancestral-to-media	0.9666	<.0001
AC-incubated	0.0406	0.5148	0.0027
AC-to-media	0.0018	<.0001	0.0282	<.0001
CG-incubated	0.0674	0.3793	0.0047	1	<.0001
CG-to-media	0.0081	<.0001	0.1061	<.0001	0.9995	<.0001
RS-incubated	0.1333	0.223	0.0108	0.9997	<.0001	1	<.0001
RS-to-media	0.0088	<.0001	0.1132	<.0001	0.9992	<.0001	1	<.0001
15dpi	ANOVA p-value =		2.233e-10
	Uninoc	Ancestral	Ancestral-to-media	AC-incubated	AC-to-media	CG-incubated	CG-to-media	RS-incubated
Ancestral	0.0008
Ancestral-to-media	0.9948	0.0001
AC-incubated	0.6604	0.0716	0.2073
AC-to-media	0.0008	<.0001	0.007	<.0001
CG-incubated	0.6539	0.0732	0.2035	1	<.0001
CG-to-media	0.015	<.0001	0.0986	0.0001	0.9617	0.0001
RS-incubated	0.3135	0.2265	0.0643	0.9995	<.0001	0.9996	<.0001
RS-to-media	0.0058	<.0001	0.0429	0.0001	0.9972	<.0001	1	<.0001
