# Supplementary material for: Evolving a plant-beneficial bacterium in soil vs. nutrient-rich liquid culture has contrasting effects on in-soil fitness
Source: Appl Environ Microbiol. 2025 Mar 11;91(4):e02085-24. doi: 10.1128/aem.02085-24 (PMC12016532; doi:10.1128/aem.02085-24)
Supplement: Table S6 — Mutations detected in single isolates. [file aem.02085-24-s0003.xlsx]

## Sheet: Sheet1
SOIL-EVOLVED ISOLATES
Population	Isolate	Mutation ID	Mutation	Mutation type	Gene ID	Gene Annotation	Population-level frequency
AC_A_soil	1
	2	NODE01_1178630	(A)6→7	insertion	GENE_01319 →	carbohydrate ABC transporter permease	ND
	3
AC_B_soil	1	NODE01_0132516	A→G	intergenic	GENE_00139 ← / → GENE_00140	TetR/AcrR family transcriptional regulator/DHA2 family efflux MFS transporter permease subunit	ND
		NODE07_0100644	A→G	non-synonymous	yhaM →	3'‑5' exoribonuclease YhaM	0.06
		NODE07_0104317	G→A	nonsense	GENE_04898 ←	HTH‑type transcriptional regulator Hpr	0.061
	2	NODE03_0734994	(T)8→7	intergenic	xylA ← / → GENE_03223	xylose isomerase/ROK family protein	ND
	3	NODE02_0024074	(C)5→4	intergenic	trpS ← / → GENE_01365	tryptophan‑‑tRNA ligase/peptide ABC transporter substrate‑binding protein	ND
AC_C_soil	1
	2
	3	NODE01_1178630	(A)6→7	insertion	GENE_01319 →	carbohydrate ABC transporter permease	ND
AC_D_soil	1
	2
	3	NODE02_0024074	(C)5→4	intergenic	trpS ← / → GENE_01365	tryptophan‑‑tRNA ligase/peptide ABC transporter substrate‑binding protein	ND
		NODE02_0472230	C→T	non-synonymous	GENE_01791 →	permease DsdX	ND
		NODE04_0601114	(A)9→8	intergenic	GENE_04042 ← / → GENE_04043	glutamyl‑tRNA reductase/hypothetical protein	ND
CG_A_soil	1	NODE04_0561179	(T)8→9	insertion	GENE_04003 →	YsnF/AvaK domain‑containing protein	ND
		NODE07_0104309	G→T	nonsense	GENE_04898 ←	HTH‑type transcriptional regulator Hpr	ND
	2	NODE07_0104250	C→A	non-synonymous	GENE_04898 ←	HTH‑type transcriptional regulator Hpr	0.097
	3
CG_B_soil	1	NODE02_0910010	(A)7→8	deletion	GENE_02225 →	MBL fold metallo‑hydrolase	ND
	2
	3	NODE01_1178630	(A)6→7	insertion	GENE_01319 →	carbohydrate ABC transporter permease	ND
		NODE02_0024086	(A)7→6	intergenic	trpS ← / → GENE_01365	tryptophan‑‑tRNA ligase/peptide ABC transporter substrate‑binding protein	ND
CG_C_soil	1
	2
	3	NODE02_0024086	(A)7→6	intergenic	trpS ← / → GENE_01365	tryptophan‑‑tRNA ligase/peptide ABC transporter substrate‑binding protein	ND
		NODE02_0701471	T→C	non-synonymous	GENE_02018 →	zinc metallopeptidase	0.087
		NODE03_0072951	(A)9→8	intergenic	GENE_02541 ← / → GENE_02542	GNAT family N‑acetyltransferase/hypothetical protein	ND
CG_D_soil	1	NODE05_0316725	A→C	intergenic	GENE_04581 → / → GENE_04582	catalase/alpha‑amylase	ND
		NODE14_0050987	C→G	noncoding	GENE_05430 →	tRNA‑Gly	0.096
	2
	3
RS_A_soil	1
	2	NODE02_0024086	(A)7→6	intergenic	trpS ← / → GENE_01365	tryptophan‑‑tRNA ligase/peptide ABC transporter substrate‑binding protein	ND
	3	NODE01_1178630	(A)6→7	insertion	GENE_01319 →	carbohydrate ABC transporter permease	ND
		NODE07_0104116	G→A	non-synonymous	GENE_04898 ←	HTH‑type transcriptional regulator Hpr	ND
RS_B_soil	1
	2	NODE01_1050292	C→T	non-synonymous	GENE_01180 →	hypothetical protein
		NODE02_0472230	C→T	non-synonymous	GENE_01791 →	permease DsdX
		NODE04_0601114	(A)9→8	intergenic	GENE_04042 ← / → GENE_04043	glutamyl‑tRNA reductase/hypothetical protein
	3
RS_C_soil	1	NODE03_0338779	C→G	non-synonymous	GENE_02819 →	hypothetical protein	ND
		NODE17_0033433	C→G	non-synonymous	GENE_05575 →	hypothetical protein	ND
	2
	3	NODE14_0000605	G→A	non-synonymous	rocF_2 →	arginase	ND
RS_D_soil	1	NODE02_0024086	(A)7→6	intergenic	trpS ← / → GENE_01365	tryptophan‑‑tRNA ligase/peptide ABC transporter substrate‑binding protein	ND
	2	NODE01_1188159	A→G	non-synonymous	GENE_01326 →	hypothetical protein	0.18
		NODE02_0024086	(A)7→6	intergenic	trpS ← / → GENE_01365	tryptophan‑‑tRNA ligase/peptide ABC transporter substrate‑binding protein	ND
		NODE11_0022652	C→T	non-synonymous	GENE_05206 ←	spore germination protein	ND
		NODE19_0020070	A→G	intergenic	GENE_05633 ← / –	hypothetical protein/–	ND
	3
TSB-EVOLVED ISOLATES
Population	Isolate	Mutation ID	Mutation	Mutation type	Gene ID	Gene annotation	Population level frequency
AC_A_TSB	1	NODE01_0429575	T→C	non-synonymous	GENE_00478 →	50S ribosome‑binding GTPase	0.689
		NODE02_0024086	(A)7→6	intergenic	trpS ← / → GENE_01365	tryptophan‑‑tRNA ligase/peptide ABC transporter substrate‑binding protein	ND
		NODE02_1073073	T→C	non-synonymous	rosB ←	8‑demethyl‑8‑aminoriboflavin‑5'‑phosphate synthase	0.514
		NODE04_0573693	Δ12 bp	insertion	GENE_04015 ←	Spo0B domain‑containing protein	0.837
	2	NODE01_0429575	T→C	non-synonymous	GENE_00478 →	50S ribosome‑binding GTPase	0.689
		NODE02_0024086	(A)7→6	intergenic	trpS ← / → GENE_01365	tryptophan‑‑tRNA ligase/peptide ABC transporter substrate‑binding protein	ND
		NODE02_0519690	G→T	intergenic	GENE_01838 ← / → GENE_01839	hypothetical protein/GNAT family N‑acetyltransferase	ND
		NODE02_1073073	T→C	non-synonymous	rosB ←	8‑demethyl‑8‑aminoriboflavin‑5'‑phosphate synthase	0.514
		NODE04_0573693	Δ12 bp	insertion	GENE_04015 ←	Spo0B domain‑containing protein	0.837
	3	NODE01_0429575	T→C	non-synonymous	GENE_00478 →	50S ribosome‑binding GTPase	0.689
		NODE02_0024086	(A)7→6	intergenic	trpS ← / → GENE_01365	tryptophan‑‑tRNA ligase/peptide ABC transporter substrate‑binding protein	ND
		NODE02_1073073	T→C	non-synonymous	rosB ←	8‑demethyl‑8‑aminoriboflavin‑5'‑phosphate synthase	0.514
		NODE04_0573693	Δ12 bp	insertion	GENE_04015 ←	Spo0B domain‑containing protein	0.837
AC_B_TSB	1	NODE02_0472230	C→T	non-synonymous	GENE_01791 →	permease DsdX	0.823
		NODE03_0072951	(A)9→8	intergenic	GENE_02541 ← / → GENE_02542	GNAT family N‑acetyltransferase/hypothetical protein	0.791
		NODE03_0513629	A→C	intergenic	GENE_03000 → / ← GENE_03001	MarR family transcriptional regulator/GNAT family N‑acetyltransferase	0.793
		NODE04_0383217	(T)7→6	deletion	spo0A ←	sporulation transcription factor Spo0A	0.81
		NODE04_0601114	(A)9→8	intergenic	GENE_04042 ← / → GENE_04043	glutamyl‑tRNA reductase/hypothetical protein	0.784
		NODE05_0162887	C→T	non-synonymous	prfB ←	peptide chain release factor 2	0.854
	2	NODE02_0472230	C→T	non-synonymous	GENE_01791 →	permease DsdX	0.823
		NODE03_0072951	(A)9→8	intergenic	GENE_02541 ← / → GENE_02542	GNAT family N‑acetyltransferase/hypothetical protein	0.791
		NODE03_0513629	A→C	intergenic	GENE_03000 → / ← GENE_03001	MarR family transcriptional regulator/GNAT family N‑acetyltransferase	0.793
		NODE04_0383217	(T)7→6	deletion	spo0A ←	sporulation transcription factor Spo0A	0.81
		NODE04_0601114	(A)9→8	intergenic	GENE_04042 ← / → GENE_04043	glutamyl‑tRNA reductase/hypothetical protein	0.784
		NODE05_0162887	C→T	non-synonymous	prfB ←	peptide chain release factor 2	0.854
	3	NODE02_0308500	A→G	intergenic	GENE_01635 → / → GENE_01636	VTT domain‑containing protein/shikimate dehydrogenase	ND
		NODE02_0472230	C→T	non-synonymous	GENE_01791 →	permease DsdX	0.823
		NODE03_0072951	(A)9→8	intergenic	GENE_02541 ← / → GENE_02542	GNAT family N‑acetyltransferase/hypothetical protein	0.791
		NODE03_0513629	A→C	intergenic	GENE_03000 → / ← GENE_03001	MarR family transcriptional regulator/GNAT family N‑acetyltransferase	0.793
		NODE03_0689658	A→G	intergenic	GENE_03185 → / ← GENE_03186	AI‑2E family transporter/VOC family protein	ND
		NODE04_0383217	(T)7→6	deletion	spo0A ←	sporulation transcription factor Spo0A	0.81
		NODE04_0601114	(A)9→8	intergenic	GENE_04042 ← / → GENE_04043	glutamyl‑tRNA reductase/hypothetical protein	0.784
		NODE05_0162887	C→T	non-synonymous	prfB ←	peptide chain release factor 2	0.854
		NODE09_0026205	T→C	synonymous	gatA →	Asp‑tRNA(Asn)/Glu‑tRNA(Gln) amidotransferase subunit GatA	ND
AC_C_TSB	1	NODE01_1178630	(A)6→7	insertion	GENE_01319 →	carbohydrate ABC transporter permease	ND
		NODE02_0024069	(T)6→5	intergenic	trpS ← / → GENE_01365	tryptophan‑‑tRNA ligase/peptide ABC transporter substrate‑binding protein	0.513
		NODE03_0568878	(CGCT)3→2	deletion	GENE_03055 ←	HAMP domain‑containing histidine kinase	ND
		NODE04_0577689	G→A	non-synonymous	GENE_04020 ←	M50 family metallopeptidase	ND
		NODE05_0162492	C→T	non-synonymous	prfB ←	peptide chain release factor 2	0.103
	2	NODE02_0024069	(T)6→5	intergenic	trpS ← / → GENE_01365	tryptophan‑‑tRNA ligase/peptide ABC transporter substrate‑binding protein	0.513
		NODE04_0382823	G→C	nonsense	spo0A ←	sporulation transcription factor Spo0A	0.531
		NODE07_0119359	G→A	synonymous	GENE_04913 →	PBP1A family penicillin‑binding protein	0.461
		NODE10_0002367	C→T	intergenic	perR_2 ← / ← bcp	peroxide‑responsive transcriptional repressor PerR/thioredoxin‑dependent thiol peroxidase	0.423
	3	NODE01_0317957	T→C	intergenic	GENE_00343 ← / → GENE_00344	hypothetical protein/hypothetical protein	ND
		NODE02_0024069	(T)6→5	intergenic	trpS ← / → GENE_01365	tryptophan‑‑tRNA ligase/peptide ABC transporter substrate‑binding protein	0.513
		NODE03_0234358	(CATTTC)2→1	deletion	GENE_02708 ←	FAD‑binding oxidoreductase	ND
		NODE04_0573668	G→A	nonsense	GENE_04015 ←	Spo0B domain‑containing protein	ND
		NODE05_0128670	C→T	intergenic	GENE_04400 ← / ← trxB	8‑oxo‑dGTP diphosphatase/thioredoxin‑disulfide reductase	ND
		NODE10_0001995	A→G	non-synonymous	perR_2 ←	peroxide‑responsive transcriptional repressor PerR	ND
AC_D_TSB	1	NODE01_0431112	C→G	non-synonymous	GENE_00479 →	ferrous iron transporter B	ND
	2	NODE01_0429299	T→G	non-synonymous	GENE_00478 →	50S ribosome‑binding GTPase	ND
		NODE01_0795568	A→G	non-synonymous	GENE_00907 ←	helix‑turn‑helix transcriptional regulator	0.068
		NODE02_0024074	(C)5→4	intergenic	trpS ← / → GENE_01365	tryptophan‑‑tRNA ligase/peptide ABC transporter substrate‑binding protein	ND
		NODE02_0251469	A→G	non-synonymous	GENE_01585 →	MarR family transcriptional regulator	ND
		NODE04_0573983	A→G	non-synonymous	GENE_04015 ←	Spo0B domain‑containing protein	0.052
		NODE04_0601114	(A)9→8	intergenic	GENE_04042 ← / → GENE_04043	glutamyl‑tRNA reductase/hypothetical protein	ND
		NODE09_0020502	T→C	synonymous	pcrA →	DNA helicase PcrA	ND
	3	NODE01_0429538	G→T	non-synonymous	GENE_00478 →	50S ribosome‑binding GTPase	0.073
		NODE02_0024086	(A)7→6	intergenic	trpS ← / → GENE_01365	tryptophan‑‑tRNA ligase/peptide ABC transporter substrate‑binding protein	ND
CG_A_TSB	1	NODE01_0429169	T→G	non-synonymous	GENE_00477 →	ferrous iron transport protein A	ND
		NODE03_0875336	(C)7→6	intergenic	GENE_03359 → / ← aspA_2	hypothetical protein/aspartate ammonia‑lyase	ND
		NODE05_0243195	G→A	nonsense	GENE_04517 ←	response regulator	0.074
		NODE12_0057227	A→C	non-synonymous	GENE_05313 →	KinB‑signaling pathway activation protein	ND
	2	NODE01_0429809	A→G	non-synonymous	GENE_00478 →	50S ribosome‑binding GTPase	0.721
		NODE01_0737279	A→T	non-synonymous	GENE_00839 →	thioredoxin family protein	0.739
		NODE04_0383113	G→T	nonsense	spo0A ←	sporulation transcription factor Spo0A	0.838
		NODE05_0147605	G→A	synonymous	uvrB ←	excinuclease ABC subunit UvrB	0.741
	3	NODE01_0429809	A→G	non-synonymous	GENE_00478 →	50S ribosome‑binding GTPase	0.721
		NODE01_0737279	A→T	non-synonymous	GENE_00839 →	thioredoxin family protein	0.739
		NODE03_0072951	(A)9→8	intergenic	GENE_02541 ← / → GENE_02542	GNAT family N‑acetyltransferase/hypothetical protein	ND
		NODE04_0383113	G→T	nonsense	spo0A ←	sporulation transcription factor Spo0A	0.838
		NODE05_0147605	G→A	synonymous	uvrB ←	excinuclease ABC subunit UvrB	0.741
		NODE15_0008697	A→C	non-synonymous	metG →	methionine‑‑tRNA ligase	ND
CG_B_TSB	1	NODE01_1151869	(T)7→8	insertion	GENE_01289 ←	Lrp/AsnC family transcriptional regulator	ND
		NODE02_0477626	+T	insertion	GENE_01795 →	NAD(P)/FAD‑dependent oxidoreductase	ND
		NODE02_0477628	C→A	nonsense	GENE_01795 →	NAD(P)/FAD‑dependent oxidoreductase	ND
		NODE03_0190430	C→G	synonymous	GENE_02663 ←	sulfatase‑like hydrolase/transferase	ND
		NODE03_0294254	T→A	non-synonymous	GENE_02780 ←	VOC family protein	ND
		NODE03_0475270	G→C	non-synonymous	GENE_02957 ←	trehalose utilization protein ThuA	ND
		NODE03_0821259	G→A	intergenic	GENE_03299 ← / ← sinI	STAS domain‑containing protein/DNA‑binding anti‑repressor SinI	ND
		NODE05_0163083	A→T	non-synonymous	prfB ←	peptide chain release factor 2	ND
		NODE15_0007624	A→G	intergenic	GENE_05442 ← / → metG	AbrB/MazE/SpoVT family DNA‑binding domain‑containing protein/methionine‑‑tRNA ligase	ND
	2	NODE01_0429454	C→T	non-synonymous	GENE_00478 →	50S ribosome‑binding GTPase	0.419
		NODE01_1178630	(A)6→7	deletion	GENE_01319 →	carbohydrate ABC transporter permease	ND
		NODE03_0425041	Δ8 bp	insertion	GENE_02907 ←	CpsD/CapB family tyrosine‑protein kinase	0.753
		NODE04_0383113	G→T	nonsense	spo0A ←	sporulation transcription factor Spo0A	0.773
		NODE04_0518167	G→T	non-synonymous	GENE_03961 ←	U32 family peptidase	0.259
		NODE04_0813499	G→C	non-synonymous	GENE_04248 →	TraR/DksA C4‑type zinc finger protein	ND
	3	NODE01_0430747	Δ30 bp	insertion	GENE_00479 →	ferrous iron transporter B	ND
		NODE04_0574000	(GTTTGGATTCAT)1→2	insertion	GENE_04015 ←	Spo0B domain‑containing protein	ND
CG_C_TSB	1	NODE01_0429284	T→C	non-synonymous	GENE_00478 →	50S ribosome‑binding GTPase	ND
		NODE02_0024018	(A)6→7	intergenic	trpS ← / → GENE_01365	tryptophan‑‑tRNA ligase/peptide ABC transporter substrate‑binding protein	ND
		NODE02_0493870	C→T	non-synonymous	GENE_01809 ←	S8 family serine peptidase	ND
		NODE02_0994737	T→A	intergenic	GENE_02305 → / → pfkA_2	MFS transporter/6‑phosphofructokinase	ND
		NODE04_0573989	Δ12 bp	insertion	GENE_04015 ←	Spo0B domain‑containing protein	ND
	2	NODE01_0429284	T→C	non-synonymous	GENE_00478 →	50S ribosome‑binding GTPase	ND
		NODE02_0024018	(A)6→7	intergenic	trpS ← / → GENE_01365	tryptophan‑‑tRNA ligase/peptide ABC transporter substrate‑binding protein	ND
		NODE02_0994737	T→A	intergenic	GENE_02305 → / → pfkA_2	MFS transporter/6‑phosphofructokinase	ND
		NODE04_0573989	Δ12 bp	insertion	GENE_04015 ←	Spo0B domain‑containing protein	ND
	3	NODE02_0024086	(A)7→6	intergenic	trpS ← / → GENE_01365	tryptophan‑‑tRNA ligase/peptide ABC transporter substrate‑binding protein	0.722
		NODE02_0701471	T→C	non-synonymous	GENE_02018 →	zinc metallopeptidase	0.683
		NODE04_0354263	(A)5→4	deletion	GENE_03780 ←	NAD(P)‑dependent oxidoreductase	ND
		NODE04_0383113	G→T	nonsense	spo0A ←	sporulation transcription factor Spo0A	0.71
		NODE05_0162492	C→T	non-synonymous	prfB ←	peptide chain release factor 2	ND
CG_D_TSB	1	NODE05_0243287	Δ81 bp	intergenic	GENE_04517 ← / → GENE_04518	response regulator/hypothetical protein	0.786
		NODE10_0042239	T→G	intergenic	GENE_05165 → / → cadA_2	BH0509 family protein/cadmium‑translocating P‑type ATPase	0.78
	2	NODE05_0243287	Δ81 bp	intergenic	GENE_04517 ← / → GENE_04518	response regulator/hypothetical protein	0.786
		NODE10_0042239	T→G	intergenic	GENE_05165 → / → cadA_2	BH0509 family protein/cadmium‑translocating P‑type ATPase	0.78
	3	NODE05_0243287	Δ81 bp	intergenic	GENE_04517 ← / → GENE_04518	response regulator/hypothetical protein	0.786
		NODE10_0042239	T→G	intergenic	GENE_05165 → / → cadA_2	BH0509 family protein/cadmium‑translocating P‑type ATPase	0.78
RS_A_TSB	1
	2	NODE01_0381841	G→A	nonsense	GENE_00417 →	hypothetical protein	0.072
		NODE01_0383426	G→A	synonymous	GENE_00419 ←	DMT family transporter	0.059
		NODE01_0429034	T→A	non-synonymous	GENE_00477 →	ferrous iron transport protein A	0.078
		NODE01_0732742	(A)9→8	deletion	GENE_00834 →	sulfite exporter TauE/SafE family protein	ND
		NODE03_0436353	G→C	synonymous	GENE_02918 ←	response regulator transcription factor	0.073
		NODE04_0382630	(T)7→8	insertion	spo0A ←	sporulation transcription factor Spo0A	ND
		NODE12_0045078	T→C	non-synonymous	map_4 →	type I methionyl aminopeptidase	0.056
	3	NODE01_0238237	T→C	intergenic	GENE_00258 → / → GENE_00259	3‑methylitaconate isomerase/cyclase family protein	ND
		NODE02_0736925	G→T	non-synonymous	putP ←	sodium/proline symporter PutP	ND
		NODE03_0474479	G→A	synonymous	GENE_02956 ←	Gfo/Idh/MocA family oxidoreductase	ND
		NODE04_0383113	G→T	nonsense	spo0A ←	sporulation transcription factor Spo0A	0.069
		NODE05_0162492	C→G	non-synonymous	prfB ←	peptide chain release factor 2	ND
		NODE06_0104540	C→G	non-synonymous	GENE_04747 →	erythromycin esterase family protein	ND
RS_B_TSB	1	NODE01_0430106	T→C	non-synonymous	GENE_00479 →	ferrous iron transporter B	ND
		NODE02_0035551	Δ45 bp	intergenic	spxA → / → GENE_01374	transcriptional regulator Spx/LysR family transcriptional regulator	ND
		NODE02_0054616	A→G	non-synonymous	GENE_01393 →	monovalent cation:proton antiporter family protein	ND
		NODE04_0180244	G→A	synonymous	priA ←	primosomal protein N'	ND
		NODE04_0383196	Δ14 bp	insertion	spo0A ←	sporulation transcription factor Spo0A	ND
		NODE04_0699869	T→C	non-synonymous	dnaE ←	DNA polymerase III subunit alpha	ND
	2	NODE01_0057124	C→A	intergenic	yidC → / → GENE_00059	membrane protein insertase YidC/TolB domain‑containing protein	0.051
		NODE01_0793097	G→A	nonsense	GENE_00904 →	MFS transporter	0.062
		NODE03_0363484	Δ1 bp	insertion	GENE_02847 ←	Na+/H+ antiporter NhaC family protein	0.064
		NODE03_0848475	T→G	non-synonymous	GENE_03331 ←	sugar phosphate isomerase/epimerase	ND
		NODE04_0381063	T→C	synonymous	GENE_03805 →	peptide MFS transporter	0.053
		NODE04_0383113	G→T	nonsense	spo0A ←	sporulation transcription factor Spo0A	0.235
		NODE05_0163097	C→G	non-synonymous	prfB ←	peptide chain release factor 2	ND
	3	NODE01_0361264	A→G	non-synonymous	GENE_00395 →	IclR family transcriptional regulator	ND
		NODE01_0429886	C→T	non-synonymous	GENE_00478 →	50S ribosome‑binding GTPase	ND
		NODE02_0024086	(A)7→6	intergenic	trpS ← / → GENE_01365	tryptophan‑‑tRNA ligase/peptide ABC transporter substrate‑binding protein	ND
		NODE04_0382953	G→A	nonsense	spo0A ←	sporulation transcription factor Spo0A	ND
		NODE05_0283076	Δ1 bp	insertion	ald_2 →	alanine dehydrogenase	ND
RS_C_TSB	1	NODE02_0024086	(A)7→6	intergenic	trpS ← / → GENE_01365	tryptophan‑‑tRNA ligase/peptide ABC transporter substrate‑binding protein	ND
		NODE02_0606744	(GACAGGAAAAAAGG)4→5	intergenic	GENE_01924 ← / → GENE_01925	YueI family protein/hypothetical protein	ND
		NODE03_0209222	A→G	synonymous	GENE_02682 ←	M81 family metallopeptidase	ND
		NODE04_0383217	(T)7→6	deletion	spo0A ←	sporulation transcription factor Spo0A	ND
		NODE05_0162887	C→T	non-synonymous	prfB ←	peptide chain release factor 2	ND
	2	NODE04_0383013	G→A	nonsense	spo0A ←	sporulation transcription factor Spo0A	0.511
		NODE05_0163097	C→G	non-synonymous	prfB ←	peptide chain release factor 2	0.422
		NODE07_0107390	G→A	intergenic	serC ← / → GENE_04902	3‑phosphoserine/phosphohydroxythreonine transaminase/PadR family transcriptional regulator	0.461
	3	NODE01_1178630	(A)6→7	insertion	GENE_01319 →	carbohydrate ABC transporter permease	ND
		NODE04_0382953	G→A	nonsense	spo0A ←	sporulation transcription factor Spo0A	0.056
		NODE07_0104116	G→A	non-synonymous	GENE_04898 ←	HTH‑type transcriptional regulator Hpr	ND
		NODE10_0042250	G→A	intergenic	GENE_05165 → / → cadA_2	BH0509 family protein/cadmium‑translocating P‑type ATPase	ND
RS_D_TSB	1	NODE01_0429640	G→T	nonsense	GENE_00478 →	50S ribosome‑binding GTPase	ND
		NODE02_0024086	(A)7→6	intergenic	trpS ← / → GENE_01365	tryptophan‑‑tRNA ligase/peptide ABC transporter substrate‑binding protein	ND
		NODE02_1045673	T→C	intergenic	GENE_02362 → / → GENE_02363	hypothetical protein/hypothetical protein	ND
	2	NODE01_0430820	G→A	non-synonymous	GENE_00479 →	ferrous iron transporter B	ND
		NODE02_0313281	G→A	non-synonymous	GENE_01639 →	hydroxymethylglutaryl‑CoA lyase	ND
		NODE02_0529975	T→G	non-synonymous	GENE_01850 ←	GHKL domain‑containing protein	ND
		NODE04_0574123	C→T	nonsense	GENE_04015 ←	Spo0B domain‑containing protein	ND
		NODE05_0307750	C→T	non-synonymous	GENE_04575 ←	LacI family DNA‑binding transcriptional regulator	ND
	3	NODE01_0216889	A→G	non-synonymous	GENE_00235 ←	proline dehydrogenase	0.107
		NODE01_0429704	T→G	non-synonymous	GENE_00478 →	50S ribosome‑binding GTPase	ND
		NODE04_0079456	A→C	non-synonymous	GENE_03499 ←	YlmC/YmxH family sporulation protein	0.109
		NODE04_0378323	Δ1 bp	insertion	GENE_03801 ←	sigma‑54‑dependent transcriptional regulator	ND
		NODE04_0383217	(T)7→8	insertion	spo0A ←	sporulation transcription factor Spo0A	ND
AtM_A_TSB	1	NODE01_0251203	T→C	intergenic	GENE_00275 ← / ← GENE_00276	hypothetical protein/alpha/beta‑type small acid‑soluble spore protein	ND
		NODE01_0280420	G→A	intergenic	GENE_00306 → / → GENE_00307	LysR family transcriptional regulator/hypothetical protein	ND
		NODE01_0429778	C→T	nonsense	GENE_00478 →	50S ribosome‑binding GTPase	ND
		NODE01_1012703	(G)8→9	intergenic	GENE_01136 → / → GENE_01137	hypothetical protein/YitT family protein	ND
		NODE03_0249893	T→C	non-synonymous	GENE_02724 ←	citrate transporter	ND
		NODE05_0243123	Δ1 bp	insertion	GENE_04517 ←	response regulator	ND
	2	NODE01_0141056	C→A	non-synonymous	GENE_00148 ←	LCP family protein	ND
		NODE01_0430698	Δ1 bp	insertion	GENE_00479 →	ferrous iron transporter B	ND
		NODE01_1178630	(A)6→7	insertion	GENE_01319 →	carbohydrate ABC transporter permease	0.52
		NODE02_0791867	C→A	non-synonymous	GENE_02114 →	peptide ABC transporter substrate‑binding protein	ND
		NODE02_1073338	(T)8→7	intergenic	rosB ← / → GENE_02400	8‑demethyl‑8‑aminoriboflavin‑5'‑phosphate synthase/hypothetical protein	ND
		NODE04_0382630	(T)7→6	deletion	spo0A ←	sporulation transcription factor Spo0A	ND
	3	NODE01_1178630	(A)6→7	insertion	GENE_01319 →	carbohydrate ABC transporter permease	0.52
		NODE04_0382646	A→G	non-synonymous	spo0A ←	sporulation transcription factor Spo0A	0.33
		NODE05_0163097	C→G	non-synonymous	prfB ←	peptide chain release factor 2	0.457
AtM_B_TSB	1	NODE01_0429319	A→G	non-synonymous	GENE_00478 →	50S ribosome‑binding GTPase	0.068
		NODE01_1178630	(A)6→7	insertion	GENE_01319 →	carbohydrate ABC transporter permease	0.74
		NODE02_0746301	Δ1 bp	insertion	GENE_02069 →	hypothetical protein	0.061
		NODE04_0573700	A→G	non-synonymous	GENE_04015 ←	Spo0B domain‑containing protein	0.116
		NODE05_0087307	A→G	synonymous	GENE_04356 ←	hypothetical protein	0.101
		NODE09_0033425	C→G	non-synonymous	GENE_05065 →	GTPase domain‑containing protein	0.091
	2	NODE01_0430518	Δ1 bp	insertion	GENE_00479 →	ferrous iron transporter B	ND
		NODE01_1117854	T→C	non-synonymous	GENE_01250 ←	cysteine desulfurase	0.098
		NODE02_0833046	C→G	non-synonymous	GENE_02155 →	hypothetical protein	ND
		NODE04_0529169	A→G	synonymous	GENE_03972 ←	ATP‑dependent RecD‑like DNA helicase	ND
		NODE04_0573647	G→A	nonsense	GENE_04015 ←	Spo0B domain‑containing protein	0.096
		NODE04_0798714	C→T	synonymous	GENE_04235 →	cytochrome d ubiquinol oxidase subunit II	ND
	3	NODE01_0430479	G→A	non-synonymous	GENE_00479 →	ferrous iron transporter B	ND
		NODE01_1059532	C→T	intergenic	GENE_01191 → / → GENE_01192	hypothetical protein/pyrimidine‑nucleoside phosphorylase	ND
		NODE02_0606151	A→G	non-synonymous	GENE_01923 →	cell wall hydrolase	ND
		NODE03_0823929	(T)8→7	deletion	GENE_03304 ←	hypothetical protein	ND
		NODE04_0574000	(GTTTGGATTCAT)1→2	insertion	GENE_04015 ←	Spo0B domain‑containing protein	ND
AtM_C_TSB	1	NODE01_1178630	(A)6→7	insertion	GENE_01319 →	carbohydrate ABC transporter permease	0.81
		NODE02_1015429	A→G	synonymous	GENE_02334 ←	GerAB/ArcD/ProY family transporter	0.698
		NODE04_0401546	T→C	non-synonymous	GENE_03827 ←	YqhV family protein	0.32
		NODE04_0573700	A→G	non-synonymous	GENE_04015 ←	Spo0B domain‑containing protein	0.649
		NODE04_0723010	G→A	non-synonymous	thiI ←	tRNA 4‑thiouridine(8) synthase ThiI	0.681
		NODE05_0087307	A→G	synonymous	GENE_04356 ←	hypothetical protein	0.703
		NODE05_0162492	C→T	non-synonymous	prfB ←	peptide chain release factor 2	0.67
	2	NODE01_1178630	(A)6→7	insertion	GENE_01319 →	carbohydrate ABC transporter permease	0.81
		NODE02_1015429	A→G	synonymous	GENE_02334 ←	GerAB/ArcD/ProY family transporter	0.698
		NODE04_0401546	T→C	non-synonymous	GENE_03827 ←	YqhV family protein	0.32
		NODE04_0573700	A→G	non-synonymous	GENE_04015 ←	Spo0B domain‑containing protein	0.649
		NODE04_0723010	G→A	non-synonymous	thiI ←	tRNA 4‑thiouridine(8) synthase ThiI	0.681
		NODE05_0087307	A→G	synonymous	GENE_04356 ←	hypothetical protein	0.703
		NODE05_0162492	C→T	non-synonymous	prfB ←	peptide chain release factor 2	0.67
	3	NODE01_1178630	(A)6→7	insertion	GENE_01319 →	carbohydrate ABC transporter permease	0.81
		NODE02_1015429	A→G	synonymous	GENE_02334 ←	GerAB/ArcD/ProY family transporter	0.698
		NODE04_0573700	A→G	non-synonymous	GENE_04015 ←	Spo0B domain‑containing protein	0.649
		NODE04_0723010	G→A	non-synonymous	thiI ←	tRNA 4‑thiouridine(8) synthase ThiI	0.681
		NODE05_0087307	A→G	synonymous	GENE_04356 ←	hypothetical protein	0.703
		NODE05_0162492	C→T	non-synonymous	prfB ←	peptide chain release factor 2	0.67
AtM_D_TSB	1	NODE01_0431305	G→A	nonsense	GENE_00479 →	ferrous iron transporter B	ND
		NODE01_1178630	(A)6→7	insertion	GENE_01319 →	carbohydrate ABC transporter permease	0.56
		NODE04_0383193	C→G	non-synonymous	spo0A ←	sporulation transcription factor Spo0A	0.125
		NODE07_0043977	A→T	non-synonymous	GENE_04834 ←	IseA DL‑endopeptidase inhibitor family protein	ND
	2	NODE01_1178630	(A)6→7	insertion	GENE_01319 →	carbohydrate ABC transporter permease	0.56
		NODE04_0383193	C→G	non-synonymous	spo0A ←	sporulation transcription factor Spo0A	0.125
		NODE05_0162485	A→T	non-synonymous	prfB ←	peptide chain release factor 2	ND
		NODE07_0043977	A→T	non-synonymous	GENE_04834 ←	IseA DL‑endopeptidase inhibitor family protein	ND
	3	NODE01_1178630	(A)6→7	insertion	GENE_01319 →	carbohydrate ABC transporter permease	0.56
		NODE04_0573814	(T)5→4	deletion	GENE_04015 ←	Spo0B domain‑containing protein	ND
		NODE10_0042235	G→A	intergenic	GENE_05165 → / → cadA_2	BH0509 family protein/cadmium‑translocating P‑type ATPase	0.362
